# Supplementary material for: Targeting zonulin and intestinal epithelial barrier function to prevent onset of arthritis
Source: Nat Commun. 2020 Apr 24;11:1995. doi: 10.1038/s41467-020-15831-7 (PMC7181728; doi:10.1038/s41467-020-15831-7)
Supplement: Supplementary file 2 — Source Data [file 41467_2020_15831_MOESM2_ESM.xlsx]

## Sheet: Fig 1a
Figure 1a
Zonulin ELISA (ng/ml)
	Cancer	HCV	Control	RA
	4.19	4.15	2.119	15.8
	0.74	8.66	7.734	46.5
	1.51	11.32	10.169	34.3
	5.83	1.88	1.989	191.6
	8.13	0.11	2.233	116.8
	4.95	8.11	2.455	158.3
	4.53	4.53	0.83	229.5
	0.78	1.84	0.83	143.1
	6.61	20.75	3.262	33.2
	1.1	7.71	1.753	20.7
	6.13	3.94	3.861	24
		5.36	2.588	36.1
		15.56	2.119	17.7
		7.96	4.29	364.5
		14.65	3.861	50.9
		19.37	1.058	17.1
		8.61	1.753	7.8
		6.8	2.615	21.5
		7.49	2.906	33.3
		1.35	2.845	25.6
		8.47	3.095	16.3
			1.278	19.9
			14.392	7.1
			6.745	8.3
			6.332	51.8
			1.578	49
			2.257	41.5
			1.829	367
			8.962	25.6
			1.948	115
			1.663	13.2

## Sheet: Fig 1b
Figure 1b
Zonulin ELISA (ng/ml)
	Control	pre-RA
	2.119	1.38
	7.734	13.46
	10.169	2.5
	1.989	1.25
	2.233	55.89
	2.455	0.78
	0.83	1.77
	0.83	86.61
	3.262	3.21
	1.753	0.87
	3.861	40.85
	2.588	1.55
	2.119	14.23
	4.29	2.76
	3.861	0.08
	1.058	4.45
	1.753	3.85
	2.615	2.01
	2.906	3.09
	2.845	1.23
	3.095	4.68
	1.278	1.88
	14.392	0.31
	6.745	1.27
	6.332	0.44
	1.578	7
	2.257	0
	1.829	2.73
	8.962	6.64
	1.948	0
	1.663	2.77
		1.41
		27.29
		4.52
		0.26
		52.59
		4.49
		0
		1.22
		4.32
		5.55
		4.11
		3.49
		27.15
		1.1
		89.05
		64.73
		0.49
		1.29
		0.532
		0.87
		3.94
		1.92
		91.19
		106.18
		144.66
		5.38
		1.1
		1.09
		41.77
		113.36
		1.68
		5.38
		87.67
		86.37

## Sheet: Fig 1c
Figure 1c
	Zonulin (ng/ml)					Kaplan meier graph
	No RA	RA				Months elapsed	Zonulin >= 10ng/ml	Zonulin <= 10ng/ml
	1.38	91.19				1	1
	13.46	106.18				1	1
	2.5	144.66				12	0
	1.25	5.38				12	0
	55.89	1.1				12	0
	0.78	1.09				1	1
	1.77	41.77				12	0
	86.61	113.36				12	0
	3.21	1.68				3	1
	0.87	5.38				6	1
	40.85	87.67				12	0
	1.55	86.37				12	0
	14.23					12	0
	2.76					12	0
	0.08					12	0
	4.45					3	1
	3.85					12		0
	2.01					10		1
	3.09					12		0
	1.23					12		0
	4.68					12		0
	1.88					12		0
	0.31					12		0
	1.27					12		0
	0.44					12		0
	7					10		1
	0					11		1
	2.73					12		0
	6.64					12		0
	0					12		0
	2.77					12		0
	1.41					12		0
	27.29					12		0
	4.52					12		0
	0.26					12		0
	52.59					12		0
	4.49					12		0
	0					12		0
	1.22					12		0
	4.32					12		0
	5.55					12		0
	4.11					12		0
	3.49					12		0
	27.15					12		0
	1.1					12		0
	89.05					12		0
	64.73					12		0
	0.49					12		0
	1.29					12		0
	0.532					12		0
	0.87					11		1
	3.94					12		0
	1.92					12		0
						12		0
						12		0
						12		0
						12		0
						12		0
						1		1
						12		0
						12		0
						12		0
						12		0
						12		0
						12		0

## Sheet: Fig 1d
Figure 1d
	new onset RA	RA (DAS28>3.2)	Control
	0.2	0.12	2
	0.45	0.22	0.88
	0.04	0.33	1.2
	0.54	0.14	3
	0.66	0.022	2.2
	0.88		1.4
	0.12		1.3
	0.09		1.7
	0.05		2.2
			1.4

## Sheet: Fig 1e
Figure 1e
	new onset RA	RA(DAS28)>3.2	Control
	0.06	0.11	1
	0.1	0.05	0.88
	0.2	0.04	0.99
	0.04	0.26	1.2
	0.33	0.134	1.44
	0.44		1.33
	0.012		1.12
	0.03		1.17
	0.04		0.98
	0.05		1.23

## Sheet: Fig 1f
Figure 1f
	CD3			CD19			CD68
	RA	Control		RA	Control		RA	Control
	18	6		12	4		28	12
	16	7		9	5		33	11
	22	5		11	3		22	12
	14	8		13	4		23	13
	21	6		8	5		24	8
	19	7		9	4		25	9
	18	6		10	3		31	11
	15	7		14	3		29	10
	13	8		7	4		26	14
	16	9		8	2		24	13

## Sheet: Fig 1h
Figure 1h
	new onset RA	RA(DAS28)>3.2	Control
	0.08	0.067	0.01
	0.06	0.077	0.023
	0.04	0.0567	0.0123
	0.056	0.0733	0.021
	0.067	0.088	0.014
	0.0546		0.023
	0.078		0.0113
	0.0678		0.015
	0.088		0.024
	0.0812		0.018

## Sheet: Fig 2a
Figure 2a
	Days post immunization
	0	20	25	35	45
	45.486	52.663	70.986	96.757	54.468
	68.834	59.751	99.95	100.123	62.753
	34.076	74.923	96.87	82.867	59.301
	36.683	102.234	91.668	62.377	72.109
	42.121			69.989	78.533
	29.978

## Sheet: Fig 2b
Figure 2b
	0	15	25	30
	56.8022	241.671	728.239	2231.42
	74.2829	192.005	319.943	3199.71
	45.5449	119.912	960.318	1664.71
	74.8916	379.208	1303.67	8713.75
	17.5552	465.208	1277.07	1469.91

## Sheet: Fig 2c
Figure 2c
Laculose/Mannitol ratio (% recovery)
	0	4	11	18	24	32	40	55	62	76
	0.234	0.256	0.246	0.324	0.418	0.629	0.886	0.726	0.519	0.282
	0.138	0.277	0.159	0.453	0.381	0.432	0.625	0.357	0.715	0.226
	0.291	0.149	0.195	0.293	0.308	0.6	0.716	0.535	0.47	0.251
	0.255	0.316	0.36	0.47	0.331	0.419	0.645	1.013	0.324	0.354
	0.24	0.296	0.238	0.357	0.39	0.668	0.715	0.391	0.346	0.385

[truncated: 59 more sheets: Fig 2d, Fig 2e, Fig 2f, Fig 2h, Fig 2i, Fig 2k, Fig 2l, Fig 2m, Fig 2n, Fig 2o, Fig 2q, Fig 3a, Fig 3b, Fig 3c, Fig 3d, Fig 3e, Fig 3f, Fig 3g, Fig 4a, Fig 4b …]
